# Supplementary material for: A Review of the Current Status of G6PD Deficiency Testing to Guide Radical Cure Treatment for Vivax Malaria
Source: Pathogens. 2023 Apr 27;12(5):650. doi: 10.3390/pathogens12050650 (PMC10220632; doi:10.3390/pathogens12050650)
Supplement: Supplementary file 1 [file pathogens-12-00650-s001.zip]

Archive with 4 entries (4 files):
- pathogens-2342386-supplementary/G6PD Dx Rev_suppl_Table S1_Ref updated.docx
- pathogens-2342386-supplementary/G6PD Dx Rev_suppl_Table S2_Ref updated.docx
- pathogens-2342386-supplementary/G6PD Dx Rev_suppl_Table S3_Ref updated.docx
- pathogens-2342386-supplementary/G6PD Dx Rev_suppl_Text S1.docx
